# Supplementary material for: Topographical Distribution and Phenotype of Resident Meibomian Gland Orifice Immune Cells (MOICs) in Mice and the Effects of Topical Benzalkonium Chloride (BAK)
Source: Int J Mol Sci. 2022 Aug 24;23(17):9589. doi: 10.3390/ijms23179589 (PMC9455816; doi:10.3390/ijms23179589)
Supplement: Supplementary file 1 [file ijms-23-09589-s001.zip]

Archive with 1 entries (1 files):
- ijms-1791840-supplementary.pdf
